# Supplementary material for: Hydrop enables droplet-based single-cell ATAC-seq and single-cell RNA-seq using dissolvable hydrogel beads
Source: eLife. 2022 Feb 23;11:e73971. doi: 10.7554/eLife.73971 (PMC8993220; doi:10.7554/eLife.73971)
Supplement: Source data 1. [file elife-73971-data1.zip]

Archive with 9 entries (8 files):
- figures_source_data/
- figures_source_data/desktop.ini
- figures_source_data/fig_10b_dataframe.tsv.gz
- figures_source_data/fig_4a_dataframe.tsv.gz
- figures_source_data/fig_5b_c_d_dataframe.tsv.gz
- figures_source_data/fig_8a_dataframe.tsv.gz
- figures_source_data/fig_8b_dataframe.tsv.gz
- figures_source_data/fig_8c_dataframe.tsv.gz
- figures_source_data/fig_8_supp2_dataframe.tsv.gz
